# Supplementary material for: Lytic Transcriptome Dataset of Varicella Zoster Virus Generated by Long-Read Sequencing
Source: Front Genet. 2018 Oct 16;9:460. doi: 10.3389/fgene.2018.00460 (PMC6198048; doi:10.3389/fgene.2018.00460)
Supplement: Supplementary Table 2 — This table summarizes the type of samples and the related FastQC file names, which have been deposited to the Figshare. [file Table_2.XLSX]

## Sheet: Munka1
SEQUENCING METHOD	SAMPLE TYPE	Name of the FastQC file
MinION 1D cDNA- seq	Passed	Human_alphaherpesvirus_3_NC_001348_PolyA_fastqc
MinION 1D cDNA- seq	Failed	Human_alphaherpesvirus_3_NC_001348_GMAP_PolyA_fastqc
MinION CAP- seq	Passed	Human_alphaherpesvirus_3_NC_001348_CAP_fastqc
MinION CAP- seq	Failed	Human_alphaherpesvirus_3_NC_001348_GMAP_CAP_failed_fastqc
